# Supplementary material for: Skeletal Correlates for Body Mass Estimation in Modern and Fossil Flying Birds
Source: PLoS One. 2013 Nov 29;8(11):e82000. doi: 10.1371/journal.pone.0082000 (PMC3843728; doi:10.1371/journal.pone.0082000)
Supplement: Table S2 — Slopes (m) for regressions between (mean) body mass and 13 skeletal measurements, for all avian orders. (CSV) [file pone.0082000.s004.csv]

	femur_circumference..mm.	femur_diamter..mm.	femur_length..mm.	humerus_diameter..mm.	humerus_length..mm.	tarsus_circumference..mm.	tarsus_diameter..mm.	tarsus_length..mm.	tibia_length..mm.	humerus_circumference..mm.	coracoid.HAF..mm.	coracoid.shaft.width	coracoid.max.length
Accipitriformes	2.25042870468156	2.36934155755987	3.03079439658589	2.21632711859621	2.23332811838591	1.79876376177992	1.96542681107288	1.75870387262179	2.21318569576972	2.36296968877212	2.44677984517389	1.8624091059699	3.03292462130057
Anseriformes	2.23472656964983	1.74976908758247	2.48868700071975	1.50471874079059	1.7714415224082	2.11003836817418	2.14736735084782	1.86034635721527	2.04804825863722	1.98800476124539	2.38660360515765	2.11685784125493	2.81227837533933
Apodiformes	2.16420637342724	2.2122208008587	2.61726117435474	1.99496444093505	1.97640950257123	1.77861126221123	2.21462570461453	2.14173193628149	2.61696979982016	1.9240263307327	2.36457870099111	3.24748172897851	2.85736102995386
Charadriiformes	2.33559398436569	2.515712677369	2.84832450034846	2.35771949927441	2.17617084882267	1.96954560957641	2.27360902624736	1.15755911878441	1.99787535131156	2.34584730573203	2.41802026286573	2.56235598759002	2.51104819337157
Ciconiiformes	2.45128734391272	2.56360982435285	3.06024701519103	2.43270681345892	2.3683798266386	2.48843587799707	2.51760757860271	1.85927204048083	2.13816263130927	2.10885600965	2.65184258686003	2.16359389173033	3.19734768622296
Columbiformes	2.23673419391373	2.1630685882704	2.55713682015074	2.15946052840568	2.67734066640891	1.81895353140987	1.94448403947097	2.46489913446874	2.69446278905597	2.24119089287149	2.42254021022415	2.03651294243809	2.90891926496922
Coraciiformes	2.20831480897691	2.24426213439293	2.73778945781573	2.54308260211918	2.61288738737025	2.0712676039795	2.06936599844908	2.19840462605546	2.83503432415591	2.35585223872751	2.4511423737961	2.60749965169127	3.04258508488667
Falconiformes	2.42745511117151	2.38590078856459	2.81217548710046	3.43246418181966	2.44907685432112	1.73648837889919	2.27031386828191	2.07628780775329	2.67518272481589	2.305679175951	2.39004115519526	1.84696926186869	2.84208795367748
Galliformes	2.66874803222867	2.16227268293203	2.83555961564928	2.2001841262733	2.12580554804956	2.14355994156445	2.06866880959466	1.89897110823604	2.34777381431357	2.42538318130536	2.13920093871128	2.33204447429651	2.77693437391923
Gruiformes	2.41944739725231	2.48452162415041	2.82757062135523	1.9250714599745	2.11821257276603	2.50349967960645	2.89038255895066	1.87994988653117	2.28981774886826	2.0228994996758	2.46202639562584	2.09104341644248	2.87438883667064
Passeriformes	2.53947445849567	2.47202910937854	2.74674140138546	2.37850370626642	2.61196958912842	2.04808643521181	2.20151765327736	3.25291167635046	3.10697699348238	2.61087196629145	2.43926967077508	2.31263700068026	2.85848797739292
Podicipediformes	3.2824375740381	3.34337359429541	4.2127487750898	1.78612195712498	2.6465340345329	2.20269377902849	3.18022801912598	2.44635387271841	2.52015540269286	3.06276633325195	2.53982229496361	2.73067290213928	2.83401223380831
Procellariiformes	2.4297114270231	2.54754678267373	2.71557275244966	2.44212987907873	1.93005701445935	2.29185189937778	2.58167771962973	3.50195839517272	2.7435479491402	2.45802379372692	2.69502641500253	2.15785825705198	3.09788249460192
Psittaciformes	2.27749488151335	2.46793600298415	2.79378521591277	2.35499254240859	2.30494708295019	2.17227410508824	2.34559261060965	2.37630256052252	2.68547778332505	2.48194145064155	2.60888568341456	2.55482939625283	3.0542211235973
Strigiformes	2.10906001623341	2.06426201443508	2.43719088438642	1.9609404716363	2.02593723605238	1.79607761960018	1.9026992704939	1.59119274831896	2.25217218068805	2.06528909113703	2.21125902166788	1.8878378702202	2.55347379008419
Suliformes	2.27475014162932	1.93607483383338	2.26435581388153	1.92556258840452	1.93813655401036	2.31088397415972	2.23842784641588	2.13546114803646	2.25290300799035	1.86838755519886	2.15858907028882	1.46292529400876	2.48686407707766
Trogoniformes	1.33898697363012	1.72000625913016	2.52101427744137	2.26854207777343	2.21459120037364	1.42089279090926	1.6421201564366	3.86314560315923	2.86684678531848	1.88967727762314	1.95744109783742	2.30929773084346	2.73875246632115
Caprimulgiformes	1.47596718389216	2.06902881771846	2.75314957834233	1.62454991363079	1.83719881567313	0.898671857937925	1.60921841301569	0.408709051548501	1.94110868105786	0.0457495615964558	1.74693857952219	1.86888851297241	1.91414253941586
