# Supplementary material for: Skeletal Correlates for Body Mass Estimation in Modern and Fossil Flying Birds
Source: PLoS One. 2013 Nov 29;8(11):e82000. doi: 10.1371/journal.pone.0082000 (PMC3843728; doi:10.1371/journal.pone.0082000)
Supplement: Table S3 — Slope p-values for regressions between (mean) body mass and 13 skeletal measurements, for all avian orders. (CSV) [file pone.0082000.s005.csv]

	femur_circumference..mm.	femur_diamter..mm.	femur_length..mm.	humerus_diameter..mm.	humerus_length..mm.	tarsus_circumference..mm.	tarsus_diameter..mm.	tarsus_length..mm.	tibia_length..mm.	humerus_circumference..mm.	coracoid.HAF..mm.	coracoid.shaft.width	coracoid.max.length
Accipitriformes	9.61912467388735e-21	3.36710782813072e-25	2.25027212129697e-21	1.47622867747685e-21	5.3051937147332e-31	3.62695824514403e-15	6.86243341053904e-17	9.91396040387606e-10	2.88217085504175e-18	1.90820800277211e-24	4.05751774459999e-56	1.03601899281192e-20	1.44996443112091e-27
Anseriformes	6.27738402278258e-51	2.52329598852161e-45	1.5544413339201e-71	2.54861349399892e-33	7.66189241186935e-61	3.21479290456843e-37	2.52181579407422e-45	8.13495261229852e-49	2.29999880664108e-63	8.63335708208604e-45	4.09024522432705e-78	2.22267241423416e-61	1.56808829820641e-69
Apodiformes	1.68679203565782e-15	4.18220533151007e-13	2.53633453465825e-17	8.90801953086634e-08	4.99250348228756e-17	8.62887418315686e-07	5.85193821526173e-10	6.27225426059111e-10	1.44043443958053e-14	1.91852356247228e-07	1.00144179040616e-23	7.41323118289206e-08	1.63884140935163e-17
Charadriiformes	8.97597674710916e-81	2.99896702020078e-81	1.55917760369726e-91	6.38648784892418e-85	7.22823255541704e-101	9.26335939782018e-80	6.22395227674125e-76	1.43600502494047e-14	2.65230404063735e-33	2.73756337229085e-110	3.05553655563104e-122	1.75309267332347e-100	4.31341881203074e-131
Ciconiiformes	2.88638947626059e-21	1.4438641875348e-17	3.21455626196185e-16	2.56883146217658e-19	1.9681853446681e-21	3.77588115179564e-19	2.01228625036547e-13	1.80864688137783e-16	4.31977486720533e-18	1.61309741797901e-22	1.73182418032419e-27	1.34246218216854e-14	1.77901735295119e-19
Columbiformes	6.60008961397339e-16	2.52178558587592e-15	1.42711344806389e-15	2.22727899411599e-10	4.13680539413221e-15	1.0157027824447e-09	1.49497357498284e-09	1.21819561707637e-10	4.88718121921547e-16	9.03713930089097e-14	1.2360983843022e-44	7.99087211412844e-15	1.0028996713239e-16
Coraciiformes	8.99285034705448e-11	1.20205334595717e-11	3.69957305415521e-12	2.33610271157791e-10	2.2511271183428e-10	1.34334881741768e-07	5.49004671677125e-08	0.000866472638744682	2.94701668184598e-10	5.79575614103055e-12	2.74248814576204e-12	1.35704162406378e-11	2.86516694368041e-10
Falconiformes	6.49835639553932e-07	7.25761444255523e-07	9.71611170826732e-09	0.000451752081391831	3.18779357599135e-08	1.13023527480177e-05	7.93884678999692e-07	7.03654839627879e-05	9.16805999672959e-08	4.65533616981561e-05	5.50760218856085e-16	0.000168930249379023	2.22618857905841e-07
Galliformes	3.06553152166745e-15	4.72696196131284e-17	1.19516773640829e-14	7.26688960650948e-12	6.97490966530603e-09	7.30583702879587e-09	3.06130929970665e-12	3.42191386066525e-09	5.5285122598913e-11	1.32593410250374e-15	2.82547463697939e-15	3.39854282047413e-13	9.48339376181136e-18
Gruiformes	3.20292613804625e-26	3.42121198003928e-22	3.59752544791966e-16	4.22942979145541e-17	2.87296767213101e-20	3.94212385385349e-19	3.04487108572322e-18	4.80227170209935e-14	3.36739278322679e-17	4.04863076197202e-23	1.18617808797549e-26	3.43723875084863e-17	4.65881189317662e-22
Passeriformes	4.26903650141256e-141	1.26489948528263e-129	8.68883861441244e-142	4.00324931848519e-130	9.97964553314401e-183	1.97915745701147e-104	6.00033864818796e-108	3.33293925157258e-100	3.76766054266637e-118	3.21406877530849e-148	1.50385588425241e-207	2.64196418322745e-123	8.10520454899365e-168
Podicipediformes	4.43923789740712e-07	1.65289848611108e-09	4.80710323041716e-09	0.00172229605596505	3.92435150223253e-13	1.47569635097368e-06	1.60223960883662e-05	5.81858216751102e-11	8.31713484976615e-12	2.60432902168474e-07	1.7349714681295e-13	6.56964351161967e-14	2.27175112665624e-11
Procellariiformes	1.59999313408911e-20	1.72577194719093e-19	4.42630956926193e-29	6.69847077576045e-24	7.00844071971904e-23	1.99996532460515e-19	2.31337376649044e-20	5.29960926285401e-09	1.46088831568941e-12	1.05505613239911e-24	1.22781810118714e-25	2.66077879320436e-22	2.7887594945627e-26
Psittaciformes	3.80845823705889e-11	4.42239336740828e-14	1.36575867527646e-16	2.61717808714497e-10	2.72093448236194e-20	1.5598214435895e-10	8.8313998439359e-10	7.67770845126321e-08	6.86467794358588e-15	8.89973474661373e-14	6.15015313443051e-18	1.70176839061661e-14	1.45938369321753e-16
Strigiformes	7.1217389049801e-13	3.2374935341797e-14	1.56655343729099e-14	3.69358617117899e-11	9.95357664703572e-13	9.3119589685609e-11	4.32751249110486e-14	0.000240939233433553	3.36913872790713e-09	3.08266740802809e-13	3.94557000922248e-14	3.80084435817996e-13	2.64081723712465e-13
Suliformes	3.62933906144281e-08	5.49065544209556e-10	1.12669590229611e-10	3.36295304660266e-08	1.80602763945558e-10	9.54600210276128e-09	1.36328026755566e-08	5.08603977634502e-12	3.76037506940227e-13	4.02390735994261e-09	3.42343271615517e-12	3.55984780109328e-09	1.87232717040359e-13
Trogoniformes	0.0726949557555289	0.141869873176779	0.00498570319690222	0.0273489238169154	0.00355986474571463	0.0420856075177004	0.0626241573269005	0.00251377408511408	0.0340088049421161	0.118341730364282	0.00201397715040224	0.0231490251641832	0.0151821789280032
Caprimulgiformes	0.0441104089537139	0.00347451714091189	0.000118196043440422	0.0015955613937224	6.29835011958062e-06	0.00074068809383812	0.0055603971224579	0.619630799193795	0.0526745545270242	0.953814181213566	0.000362957855348644	0.00625721080263076	0.00105333942870025
