# Supplementary material for: Skeletal Correlates for Body Mass Estimation in Modern and Fossil Flying Birds
Source: PLoS One. 2013 Nov 29;8(11):e82000. doi: 10.1371/journal.pone.0082000 (PMC3843728; doi:10.1371/journal.pone.0082000)
Supplement: Table S4 — Intercepts (b) for regressions between (mean) body mass and 13 skeletal measurements, for all avian orders. (CSV) [file pone.0082000.s006.csv]

	femur_circumference..mm.	femur_diamter..mm.	femur_length..mm.	humerus_diameter..mm.	humerus_length..mm.	tarsus_circumference..mm.	tarsus_diameter..mm.	tarsus_length..mm.	tibia_length..mm.	humerus_circumference..mm.	coracoid.HAF..mm.	coracoid.shaft.width	coracoid.max.length
Accipitriformes	-0.152616628616287	2.1906468512778	-6.28561716105193	2.41417433702676	-3.53728254711383	1.58931810713006	3.50940187108729	-0.984719824308178	-3.55387965477571	-0.576853725509876	2.05503605062123	3.70726949852978	-4.71810563547912
Anseriformes	0.730661592361487	4.38795988656545	-2.70634818266035	4.19929925960655	-0.991837808799275	1.37839252870853	3.86695663436825	-0.0395908190133995	-2.01462754217726	1.02620042498545	2.18832008941259	3.4688600320065	-4.06196208801272
Apodiformes	0.31137349823057	2.91106407534954	-4.04532728204267	0.997889358212781	-1.57322700225974	0.601315579373195	2.87345202709158	-2.09419254695046	-5.06058590260129	-0.654129276163556	2.10748926594673	1.11088273302048	-4.11660381784281
Charadriiformes	0.227769281952972	2.73868078899571	-4.68141597885059	2.22684647245623	-3.47222241264038	1.5446733966561	3.49009477857772	0.910129876040567	-3.08519286149385	-0.380804766433143	1.87034805353646	2.58019408173099	-2.88170092679654
Ciconiiformes	-0.500710713882416	2.37249363863082	-6.42269168855411	2.19689522083003	-4.627405467641	-0.0435902387537929	2.78289238607414	-1.84415403646246	-3.90904514440207	0.135314104103282	1.46824824255565	3.31706608622559	-6.06471313263816
Columbiformes	0.474924141631687	3.06961381582936	-3.69208246196186	2.19032949106319	-4.3516528049941	1.70404013672962	3.50026835343401	-2.73066086474172	-5.08787107237227	-0.258426009435683	2.1046435751812	3.07706265005765	-4.59185695267308
Coraciiformes	0.218176011068575	2.84454711262628	-4.35020584236908	1.7341211714378	-4.99262012461282	0.83443771506637	3.03081000329491	-2.12952000310475	-5.75034548520102	-0.632885075971772	2.07625453813549	2.81069896522376	-5.21926330931805
Falconiformes	-0.636353813919092	2.20309749098126	-5.34592478277655	0.680931500192608	-4.35836929884953	1.63278117297329	2.95375202705232	-2.53633618439043	-5.64059941414432	-0.481162324330537	2.14790520710238	3.48304618522107	-4.35101356479952
Galliformes	-1.25041627793066	3.02558821569453	-5.25607422896172	2.74461837201831	-2.221072848141	0.944295082789995	3.70872003502822	-1.08927113595396	-4.04816685247503	-0.506147289292501	2.77259445545811	3.22524683162708	-3.98635768973934
Gruiformes	-0.489448271088158	2.33287826080325	-5.3717261480854	2.96381151419828	-2.89638104194193	-0.352964528466773	1.99176183239689	-1.87910343814293	-4.49073698732855	0.604352345055133	2.01038873253762	3.09863427028635	-3.9687785758773
Passeriformes	-0.48712592476125	2.39681805524021	-4.85863891037805	1.95959600086231	-4.48999262774869	0.453788652900518	2.99511147971429	-7.02093532647537	-7.55303751263596	-0.995959734416326	2.02349304072168	3.22618153157934	-5.04282112131878
Podicipediformes	-2.62207938145481	1.49706939123254	-8.8271958038572	3.81290026685032	-5.36481452078282	0.841004985860376	2.89957847479022	-3.32105549593138	-4.79119455642162	-1.43826109602031	1.8126551334321	3.39450253619077	-3.73217034876302
Procellariiformes	0.0895932654188148	2.85366795063992	-3.82371974521073	1.86243215601227	-2.740882684967	0.672512003353533	3.0878577965461	-7.85522057794258	-6.2948555514227	-0.754108073264626	1.46637033214555	2.63927990102511	-4.88053496272982
Psittaciformes	0.268595306877899	2.72716125151959	-4.66962213842903	2.13885027483305	-3.30128148084309	0.644909726587184	2.58414874845978	-1.50353686314262	-5.12315174246756	-0.752017209833733	1.77036446755147	2.56863071869587	-5.16000125492684
Strigiformes	0.280005211312825	2.83188956904092	-3.86396628777439	2.67560280451889	-3.05021987400577	1.07803342994867	2.90212248933788	-0.247833344826334	-4.07078399238024	0.111134798189335	2.49629251299814	3.17290475500878	-3.35786783759799
Suliformes	0.235014683187774	3.82206598451752	-1.79018297723123	3.42077524939261	-2.27156594902904	0.23504049837642	3.27465092604709	-1.30501015832693	-2.97545822421479	1.39852605829868	2.59443695175022	4.7468297992213	-3.18182223745855
Trogoniformes	1.89616755889881	3.16120835810635	-3.42772858142983	1.67334854102617	-3.25657956579911	2.17792084789132	3.7596237203501	-6.17369681857544	-5.36423055544687	0.00575950591557106	2.50469550627431	2.86787643530629	-4.36203334957582
Caprimulgiformes	1.61879079527469	3.00112674375142	-4.50091030117854	2.33097943718191	-2.4764921490944	2.66418226752387	3.40633512289691	2.89799753204655	-2.78137359326613	4.02230267511446	2.6288915856052	2.73385195496148	-1.57701561885342
