# Supplementary material for: Skeletal Correlates for Body Mass Estimation in Modern and Fossil Flying Birds
Source: PLoS One. 2013 Nov 29;8(11):e82000. doi: 10.1371/journal.pone.0082000 (PMC3843728; doi:10.1371/journal.pone.0082000)
Supplement: Table S5 — Intercept p-values for regressions between (mean) body mass and 13 skeletal measurements, for all avian orders. (CSV) [file pone.0082000.s007.csv]

	femur_circumference..mm.	femur_diamter..mm.	femur_length..mm.	humerus_diameter..mm.	humerus_length..mm.	tarsus_circumference..mm.	tarsus_diameter..mm.	tarsus_length..mm.	tibia_length..mm.	humerus_circumference..mm.	coracoid.HAF..mm.	coracoid.shaft.width	coracoid.max.length
Accipitriformes	0.725777274590911	4.10466560368433e-13	2.54102499372486e-10	1.91583781682632e-12	1.71224755249575e-12	0.000903448975868233	1.35931978947712e-18	0.333919702250399	1.79310848926691e-05	0.131079049281753	3.7164711219232e-39	1.08131112632393e-24	1.49843722808485e-12
Anseriformes	0.00502736890087299	3.67378050477153e-68	7.23429678707566e-19	7.16403238769951e-49	0.000265350808222486	2.46291995574111e-05	1.73073281431468e-53	0.895351595541195	6.87600458913747e-11	0.000352368105761638	1.958127553468e-39	4.19265935904894e-59	8.62584299271261e-26
Apodiformes	0.0161527384470479	3.1572080336001e-20	4.72718550253983e-13	9.44625649836355e-05	8.93703969756025e-09	0.0477696601419916	4.33191087455822e-17	8.87324055076394e-05	3.56402127733565e-11	0.131768669367124	6.62485843215334e-29	1.09756430684505e-05	2.72955780592655e-13
Charadriiformes	0.0850466020682144	6.05528102731874e-82	1.37255878321207e-48	5.92763215229942e-64	1.33573360765938e-47	8.04009830840914e-33	2.17116965016663e-109	0.078999156931196	4.96922215414539e-08	4.83737389978193e-05	1.73741823765563e-82	4.84634152555115e-94	1.09157858563672e-66
Ciconiiformes	0.167692104724414	4.40550377053857e-10	4.301267700052e-08	3.44882228722435e-10	5.48941275188614e-10	0.910855581024735	1.81744268656476e-09	0.00372004914950543	7.59449587041675e-07	0.652154833998264	2.88556936942914e-10	3.84887427156006e-14	3.89687810026313e-10
Columbiformes	0.108097103218613	2.08641176537914e-19	3.29166113995093e-07	1.16456980267253e-07	1.34159838329387e-07	0.00014353987576563	6.00273140627261e-17	0.0019243059896361	5.57540552259356e-09	0.526082409025203	5.61299518106763e-40	6.00826248121592e-19	4.67706770717531e-09
Coraciiformes	0.378842807919365	3.8633137768551e-12	2.84659668066017e-08	7.20611246607792e-07	5.96065953159287e-07	0.0580457410589876	4.0634837067227e-09	0.216054362740558	3.62704672593921e-07	0.0140287275728465	5.08440100562149e-10	5.69299485666096e-12	5.85775425492692e-07
Falconiformes	0.281091018993779	3.0094955080211e-05	7.34672292759971e-06	0.487566666010824	5.41573649703402e-05	0.00718356366420998	2.49175716116707e-07	0.0680701194830595	4.37378233301365e-05	0.596392101698808	5.41911918084708e-14	2.06100597534749e-06	0.000279670852657074
Galliformes	0.0112148884267539	9.28135120916504e-15	1.68440416371803e-07	1.71708791498591e-08	0.0416996588909626	0.173347454306303	9.77973005660642e-14	0.222154637897106	0.000331618372131202	0.215804155168349	1.11483449299741e-11	4.06668826955886e-12	1.21164380925189e-08
Gruiformes	0.0272912382188719	6.45390196542165e-16	5.18374073426386e-08	2.19180074290641e-16	1.80212557667474e-07	0.314188020907166	7.93546795875755e-10	0.0055481632950961	7.56284861630919e-08	0.009703054625049	4.77391585559014e-17	1.44900276533019e-17	1.27205310898535e-10
Passeriformes	5.18560455890894e-14	5.94177430558218e-202	1.41778806787908e-97	3.64096895011379e-158	3.537174537898e-133	4.06639762591619e-10	2.07603755993046e-232	1.14976275223322e-70	1.72903721349155e-88	8.85311590856565e-38	1.28326042762199e-242	3.42381456174206e-257	3.86994241390729e-123
Podicipediformes	0.0328775497573978	0.00234187361447731	7.14318136121303e-06	8.0379187081815e-05	5.04558764411044e-08	0.289697136955182	0.000186642679858042	9.5681355164741e-05	1.60400368017187e-06	0.145168570758428	2.37376091199348e-07	2.5864802902023e-14	2.15438916191498e-05
Procellariiformes	0.646459154093314	7.12605029461641e-21	1.42224799152698e-19	2.7753086456217e-17	1.03170744070301e-11	0.00143494918640483	1.88997367447084e-23	1.85404066804248e-05	1.97778803796688e-07	4.62503738874492e-05	2.98231733230754e-15	4.81888102704142e-22	2.36149293624674e-18
Psittaciformes	0.562778364015433	1.66571808570137e-12	9.65238776201674e-10	3.51947442032877e-06	2.22719865292757e-11	0.176195328639679	9.51737797560017e-08	0.118475463420656	1.16383185044755e-08	0.068992136971015	1.50510549967595e-10	4.95597160902978e-12	3.84715412157635e-10
Strigiformes	0.499639867959509	7.80509300677109e-13	9.13158315869114e-07	4.41840262973926e-09	0.000103106364655323	0.0247399114009145	4.03502694895451e-13	0.865816483132292	0.00114185854226579	0.785438763078638	8.06316494544914e-11	9.10017849124966e-14	2.15117213601442e-05
Suliformes	0.743236008934717	3.06297604748255e-10	0.00858768920673892	3.06987254327255e-07	0.00306139780659035	0.717494514700771	3.53340094317615e-07	0.0113286777594688	8.28149538344812e-06	0.0139069679265707	2.37489479704743e-08	1.65803472046742e-12	2.73785036830416e-06
Trogoniformes	0.125281079685792	0.0314670760839289	0.0257075903109696	0.0725742821388404	0.0196079443864799	0.0476186836598747	0.00322221507027365	0.00742630563785257	0.102396572610764	0.997597273395413	0.00129779615120605	0.00788273786153533	0.0582871579149634
Caprimulgiformes	0.15880598437685	1.09950556945989e-05	0.00514673985132773	0.000379793841017322	0.00278314982932249	2.01353393154229e-05	6.09600096782055e-07	0.257953043537312	0.379316473209373	0.0391823965055095	1.16933985090535e-05	0.00015122962404519	0.182147560381015
