# Supplementary material for: Skeletal Correlates for Body Mass Estimation in Modern and Fossil Flying Birds
Source: PLoS One. 2013 Nov 29;8(11):e82000. doi: 10.1371/journal.pone.0082000 (PMC3843728; doi:10.1371/journal.pone.0082000)
Supplement: Table S6 — Prediction intervals for regressions between (mean) body mass and 13 skeletal measurements, for all avian orders. (XLSX) [file pone.0082000.s008.xlsx]

## Sheet: Sheet1
	FC	FD	FL	HC	HD	HL	TaC	TaD	TaL	TiL	HAF	CSW	CLL
Upper 95% Prediction Interval	0.764104	0.915484	1.1051	0.747393	0.952029	0.891251	1.02736	0.95311	2.10818	1.34206	0.382764	0.939182	0.899287
Lower 95% Prediction Interval	-0.764104	-0.915484	-1.1051	-0.747393	-0.952029	-0.891251	-1.02736	-0.95311	-2.10818	-1.34206	-0.382764	-0.939182	-0.899287
