# Supplementary material for: Skeletal Correlates for Body Mass Estimation in Modern and Fossil Flying Birds
Source: PLoS One. 2013 Nov 29;8(11):e82000. doi: 10.1371/journal.pone.0082000 (PMC3843728; doi:10.1371/journal.pone.0082000)
Supplement: Table S7 — Mean PPE for regressions between (mean) body mass and 13 skeletal measurements, for all avian orders. (CSV) [file pone.0082000.s009.csv]

	femur_circumference..mm.	femur_diamter..mm.	femur_length..mm.	humerus_diameter..mm.	humerus_length..mm.	tarsus_circumference..mm.	tarsus_diameter..mm.	tarsus_length..mm.	tibia_length..mm.	humerus_circumference..mm.	coracoid.HAF..mm.	coracoid.shaft.width	coracoid.max.length
Accipitriformes	28.404002030919	22.4686081102113	26.76491865843	26.6533783312565	17.3712714067865	38.4346067394223	32.9489216777657	53.2323396230649	31.6392515313436	23.3396617287159	3.61065794852881	29.7908303072961	20.9613559263514
Anseriformes	21.8771895078775	23.3774543672069	14.3091760315175	28.5428860537128	18.0574127417611	26.3701524918206	22.3286274480664	20.8826616539816	16.4949715159028	23.9996409910358	12.7513329187516	17.8126500389588	14.5372042677488
Apodiformes	26.3314600282338	34.24227732649	22.5201007044216	67.2625410034743	21.3767305421683	65.0770275025495	45.5132229535765	46.8192669651559	30.6598577985261	73.0013512711171	10.0556311054441	63.3277357766012	20.3382735638113
Charadriiformes	25.0443382563921	25.3249102682604	21.5030438201102	21.5085106543319	18.2486190501216	25.714751800721	26.73787153836	99.5341863703967	60.8192460846196	14.3953849331944	13.2866355968871	18.4880552720503	10.9771278182827
Ciconiiformes	21.1852525053009	28.5744726302699	34.6916813904843	27.3845745597357	21.956245854775	29.5810439521989	41.9730146001689	34.2537124924707	28.9064962517134	20.4779097542525	14.9567391930298	34.3479365040679	26.6066809160084
Columbiformes	13.2143757771232	14.1827574541897	12.021530243373	19.9766519028814	13.5993214804273	20.8929431555372	21.8816585114619	20.8107771317299	11.6722178193443	15.0050167290947	1.17059409510606	13.608505250755	12.7395242321048
Coraciiformes	21.7050620178144	18.0116007601272	14.9510394137418	20.483611436993	23.235578606759	36.2126191391384	34.3915911781956	96.7155265727513	24.4287653777973	15.0758014945543	15.5657206608784	19.2992419547625	24.5591314770098
Falconiformes	15.4964353891504	14.1930419301734	9.44129175920316	31.0127232700981	12.3484000436591	21.256156521788	16.0255597133401	25.0885414558113	11.940643004156	22.0412794109855	1.70315003085914	25.6126774428535	11.3907264621164
Galliformes	22.2244263233052	19.4367743602693	23.3448711521773	34.1237495528411	25.4033772742311	48.5906615617759	30.2649454107552	44.8006799892948	33.4131916547924	20.556867276214	23.7722220451963	30.1576565162036	17.6689434452315
Gruiformes	23.2123776129463	31.8614443917296	53.0657293552545	43.0566845224931	33.4350063042467	38.6227345963316	42.5602904147741	57.5404638132963	46.058384940158	28.7498337573407	18.2866647954959	43.2717594612053	30.4334264778229
Passeriformes	14.9073861198998	17.4503154252419	14.2743292174361	16.6260425332555	9.1781876262598	21.5758322786367	20.0890869135821	22.928569721016	19.3872927996458	13.8962534496488	6.59710161561727	17.3594512996946	10.903737262924
Podicipediformes	31.6133873786161	21.345223617163	24.3925297414109	57.006431014019	11.9993254779815	32.2163979592928	34.185778919284	16.3516565606168	14.6878513380925	31.2225046822573	9.27371732521156	10.2882294518942	15.2462710973226
Procellariiformes	29.3769950768244	31.1560770977048	12.3382952227045	19.4629208543407	22.8953508265586	31.9413251106667	29.532316075256	79.1810812507271	59.8428807565159	17.7307797828639	18.0322493991778	25.2917777856325	17.0881759122004
Psittaciformes	29.4064758794702	22.0940873448985	17.4003024619879	29.7856825489416	10.8005268559437	31.5508422999454	34.9315096954306	39.4581926776917	18.5296117058082	21.2861865230212	6.93932175120149	16.2278357129455	15.6039270755919
Strigiformes	22.6945170708188	19.5005764212498	17.6827142232576	26.0933391211968	24.7516708828566	26.8885261519562	16.7220801304106	64.9913269328817	34.5542845861521	22.4555230787359	16.9205402300307	23.2848668850472	20.9287719403685
Suliformes	21.8393565204423	16.9243663141031	14.6308057032846	24.5701772436017	15.4764739597558	19.9851749767274	19.4775057184293	11.737128906339	10.2154528640247	17.7518698719737	10.6049242255575	18.2248522473796	9.79310004902859
Trogoniformes	13.7155123659703	21.3969556702054	3.46531087656179	8.04826596007126	3.08260477117647	10.5025312432077	12.4983902457209	2.29012181004166	8.71931554404533	15.8760420011366	2.08730498571192	6.89529137263442	6.90964688797273
Caprimulgiformes	25.6352687381139	17.2004372340663	10.546647768921	19.0302651370299	7.00296803633319	14.606403850169	19.3033566576777	39.1415391643249	27.9842094960309	39.2035827679677	12.9660032417581	19.0703635783991	16.9757061275495
